# Supplementary material for: The Influence of Solvents and Colloidal Particles on the Efficiency of Molecular Antioxidants
Source: Antioxidants (Basel). 2022 Dec 31;12(1):99. doi: 10.3390/antiox12010099 (PMC9855148; doi:10.3390/antiox12010099)
Supplement: Supplementary file 1 [file antioxidants-12-00099-s001.zip]

Archive with 1 entries (1 files):
- antioxidants-2087497-supplementary.pdf
